# Supplementary material for: Modelling microbiome recovery after antibiotics using a stability landscape framework
Source: ISME J. 2019 Mar 15;13(7):1845–56. doi: 10.1038/s41396-019-0392-1 (PMC6591120; doi:10.1038/s41396-019-0392-1)
Supplement: Supplementary file 7 — Supplementary File 4 [file 41396_2019_392_MOESM7_ESM.gz]

Archive with 1 entries (1 files):
- 41396_2019_392_MOESM7_ESM
